# Supplementary material for: Efficacy of cannabinoids compared to the current standard treatments on symptom relief in persons with multiple sclerosis (CANSEP trial): study protocol for a randomized clinical trial
Source: Front Neurol. 2024 Jul 24;15:1440678. doi: 10.3389/fneur.2024.1440678 (PMC11303178; doi:10.3389/fneur.2024.1440678)
Supplement: Supplementary file 1 [file Table_1.XLSX]

## Sheet: CAN-SEP_Timeline 
	En date du 08 juin 2020
	Tâches							Planification
Année
Mois							Statut	Effort (jours)	Début	Fin	Responsable
Semaine du
COMMENTAIRES	Livrable 1 : Protocole
		Rédaction
			Synopsis				Terminé		4 mai 2020	11 mai 2020	Amel
			Protocole version longue				En cours		2 juin 2020	20 décembre 2020	Amel
	Livrable 2 : CRFs
		Mise en forme - adaptation
			Adaptation format électronique des outils de mesures validés				Terminé		11 mai 2020	5 juillet 2020
			Développement CRFs						11 mai 2020	5 juillet 2020
				Questionnaire socio-démographique			Terminé
				Examen physique et antécédents médicaux			Terminé
				Examen médical			Terminé
				Grossesse et évaluation des moyens contraseptifs			Terminé
				Confirmation de la grossesse			Terminé
				Signes vitaux			Terminé
				Evaluation de l'insu : James Blind questionnaire			Terminé
				Arrêt de traitement			Terminé
				Fin de participation à l'étude			Terminé
				Visite manqueée			Terminé
				Évaluation des évenemnts liés à la santé			Terminé
				Formulaire des ÉI			Terminé
				Formulaire des évenements indésirable graves			Terminé
			Traduction si nécessaire (point virgule)				À venir
		Montage de la BD (CITADEL)
			Soumettre la demande à CITADEL				Terminé			2020-09-01
			1ère rencontre				Terminé			2020-10-01
					Liste des contrôles		Terminé
					Montage de la BD		Terminé			2020-10-26
			Livraison des CRFS à CITADEL				Terminé
					Test 1		Terminé
					Révison 1		Terminé			16 aout 2021
					Test 2		Terminé			2022-06-01
					Révison finale et validation de la BD production
			Formation personnel recherche sur base test
	Livrable 3 : fonctionnement
		Stratégie de recrutement
			Matériel publiciatire (affiches - cartes de visites et panphlets )
				Définir les critères de sélection et contenu							Équipe
				Travail d'infographie							Amel /infographiste(TBD)
				Validation Matériel publicitaire							Équipe
Après l'approbation éthique				Diffusion et communication (cliniques externes au CHUM)							Amel / service télécom
Après l'approbation éthique			Affichage à l'interne (CrCHUM-CHUM)								Amel / service télécom
				Conception vidéo CHUM							Amel / service télécom
				Intranet							Amel / service télécom
		Suivi des participants									Amel / service télécom
				Montage des outils de suivi (logs)			Terminé				Amel
					Registres de suivi		Terminé				Amel
					logs de suivi ( communication - calendrier des visites- compensation- AE et SAE -Déviations-)						Amel
				Aspects cliniques							P.D / DJA
					Liste des médicaments concomitents		en cours				P.D - DJA - P.B
		Transfert des connaissances									M.P Pomey / P.Beaulieu
				Rencontre avec l'équipe CEPPP							/M-P.P/ P.D/DJA/N.A/Amel
					Formation P._P.Équipe de recherche						CEPPP
					Stratégies à développer						CEPPP - PP
						Cartes pour PwMS					CEPPP - PP
						Vidéo clip					CEPPP - PP
						Outils de partage (PwMS & cliniciens)					CEPPP - PP
						Conférence pour population générale					CEPPP - PP
						Lectures publiques					CEPPP - PP
		Aspect Qualitatif
				Developpement des guides							M.P Pomey / P.Beaulieu
					Entretiens						A.S/Étudiant
					Transcription des verbatims						Étudiant (M-P.P)
					Analyse						Étudiant (M-P.P)
		Biobanque									Nathalie Arbour
			Prélevement des échantillons								Infirmière
			Transport à la platefome								Membre de l'équipe clinique
			Analyse des échantillons								Équipe N.A
		Pharma
			Identification du fourisseur						2020-07-01	2021-04-01	A.Z
			PurCann Pharma					517	2020-04-01	2021-08-31	A.Z
				Entente de confidentialité			Terminé				A.Z
				1ère rencontre (appel tél.)			Terminé				A.Z -P.D
				BI			En cours		2020-05-01		PurCann
				CMC			En cours		2020-05-02		PurCann
				Révision BI et CMC			En cours		2020-09-01		A.Z-P.D-DJA
				Développement du médicament			En ocurs		2021-09-01	2022-03-01
				Test de stabilités
					Mode accéléré		Terminé
						CBD	Terminé	66	2021-09-15	2021-11-20	PurCann
						THC
					Mode intermediaire
						CBD	en cours	150	2021-12-17	2022-05-16	PurCann
						THC	en cours	150	2021-12-17	2022-05-16	PurCann
				Étiquetage
					Étiquetage pharma		en cours				FP
					Étiquetage Phrarmacie		en cours				FC
				Échéancier des livraisons			Terminé				Amel
voir codes GRM dans le commentaire		Commandes /orders
			Activités cliniques
					Glacière
					Tests de dépistage de grossesse
			Outils d'évaluation
					Tests cognitifs
						SDMT
						PASAT
						MoCA
						RAVLT
						BVMTR
						PDQuestionnaire
		Matériel Informatique
			Ordinateur
			Ipad				en cours				Amel
		Contrats et Ententes					en cours				Amel
			Outils d'évaluation
					Entente
			Plateforme pharmaco-cinétique				1
					Validation		en cours
					Capacité
					Budget
					Suivi facturation
			CITADEL				1
					Budget
					Suivi de factuartion
					Periode d'essai de la BD
					Plan de gestion de données
					Plan de sauvegarde
					Formation particulière /manuel de formation
			Entente pharmacie				1
					Budget
					Entreposage et conservation
					Distribution du produit de recherche
					Destruction produit à la fin de l'étude
			Entente UIT				1
				ECG
				Prélèvements de sang
			Pharma						2021-06-01	2021-08-19
				Produit de recherche à titre gracieux			0
				Délais de livraison			1
				Tests de stabilité			1
				Mode et conditions de livraison à la pharmacie			1
				Gestion conflits			1
				Propriété intellectuelle			1
			Services techniques				1
					Calibrage équipement		0
			Santé Canada
					NOL		en cours
		Enregistrement clinical gov					1
		Organisation Biobanque
	Livrable 4 : Soumission au CÉR
		Ouverture du dossier					Terminé
			Entrée informations du projet				Terminé
				Budget			Terminé
				CRFS			Terminé
				FICs (EN et FR)			Terminé
				FICS banque de sang (EN et FR)			Terminé
				Formulaire clinico-admin			Terminé
				BI			à venir
				NOL			à venir
				CV chercheurs et co-chercheurs			Terminé
				Lettres d'octroi			Terminé
				Matériel publicitaire			N/A
Banque déjà existante: voir N.A		Cadre de gestion de la biobanque					Terminé
	Livrable 5 : Safety - Monitoring
		DSMB
			Constitution
			Rédaction de la Charte du DSMB
		DSMP
			Plan de monitoring
					Rédaction		Terminé				Amel
					Validation						CRO
				Évaluation de faisabilité
				Transmission des documents à la CRO							Amel
				Validation finale							Prin.chercheurs
Après l'approbation éthique				Visite de pré-initiation							CRO +Amel
	Livrable 6 : Matériel de l'étude (Manuels de formation)
		MOP					en cours
		SOP					en cours
	Formation pré-étude (Investigator meeting)
		Organisation de l'investigator meeting
		Grille de formation par rôle
		Attestation de formation / lecture
		Dévelppement des présentations

## Sheet: Gant
	CAN-SEP : Échéancier
	l	Étape critique déterminante des étapes suivantes
	l	Étape complétée
	l	Étape en cours
	l	Étape non encore complétée
				An 1 : 2020												An 2 : 2021												An 3 : 2022												An 4 : 2023
		Tâches	Responsable	1	2	3	4	5	6	7	8	9	10	11	12	1	2	3	4	5	6	7	8	9	10	11	12	1	2	3	4	5	6	7	8	9	10	11	12	1	2	3	4	5	6	7	8	9	10
	Livrable 1 : Protocole	CAN-SEP Rédaction protocole longue version	CRC						l	l
		Pévision protocole - plan d'analyse	CITADEL									l	l
		Finalisation révision protocloe	PI Co-PI											l	l
		Étude qualitative (guide d'entevue)	M-P.P + P.B											l	l
	Livrable 2 : Base de données	Préparation et adaptation questionnaires d'évaluation	CRC							l	l
		Montage base de données	CITADEL									l			l
		Révision base de données	CRC										l	l
		Test de la base de données	CITADEL												l
		Formation du personnel sur la base de données	CITADEL																	l
	Livrable 3 : Préalables	Recrutement CRC et mise au point du déroulement de l'étude	PI					l	l
		Montage des documents des suivi clinique	CRC								l
		Montage du cartable réglmentaire	CRC														l	l
		Identification du pharma	CRC					l	l	l	l	l	l	l	l	l	l	l	l
		Processus de signature du contrat CRCHUM- Pharma
		Brochure de l'investigateur version 1.0	Pharma																	l	l	l	l
		Brochure de l'investigateur version 1.1	Pharma																					l	l	l	l	l	l
		Tests de stabilité des produits de recherche (CMC )- CBD 50 mg	Pharma																					l	l	l	l	l	l
		Tests de stabilité des produits de recherche (CMC ) - THC 2 mg et CBD 20 mg	Pharma																								l	l	l	l	l	l
		Developpement du MOP	CRC										l	l	l	l
		Mise à jour du MOP	CRC																						l												l												l
		Développememt des PFI (SOP)	CRC													l	l
		Mise à jour des PFI (SOP)	CRC																						l												l												l
		Developpement du plan de monitoring	CRC +CRO											l	l
		DSMB (DSMB Charter)	URCA + CRC														l								l												l												l
		Partenariat patients ( formation de l'équipe)	M-P.P + P.B																							l
		Stratégies de recrutement (affiches - pamphlets - vidéo - cartes )	CRC																																													l
		Formation générale pour le personnel (Invstigator meeting)	CRC-PI																													l
		Services techniques (calibrage et inspection )	CRC																													l
		Approvisionnement (Informatique- bureautique - Licences - tests labo)	CRC																													l
	Livrable 5 : Contrats et ententes	Processus de signature du contrat CRCHUM- Pharma	CRC																	l	l	l	l
		Entente Pharmacie	CRC																			l
		Entente plateforme	CRC																l
		Entente UIT	CRC																							l
		Soumission initiale au CÉR du CHUM (en 2 fois)	CRC																	l							l
		Soumission à Santé Canada (NOL)	CRC																											l	l	l
		Licence institutionnelle de Santé Canada	CRC (CRCHUM)					l	l	l	l	l	l	l	l	l
		Approbation instititionnelle : lancement de l'éssai	CRC																															l
		Approbation CRO: Visite de pré-initiation	CRO +CRC																														l
	Livrable 6: Réalisation	Recrutement des participants	CRC																																l	l	l	l	l	l	l	l	l	l	l	l	l	l	l
		Collecte des données	CRC																																l	l	l	l	l	l	l	l	l	l	l	l	l	l	l
		Mise à jour de la BD	CRC
		Nettoyage de la BD	CITADEL
		Developpement du Statistical Analysis Plan (SAP)	URCA
		Analyse des données	CITADEL
		Fermeture	PIs - CRC
		Communication et diffusion des résultats	Pis + Co-chercheurs
		Transfert des connaisssances	CEPPP
		Archivage	CRC
[truncated: 18 more columns]

## Sheet: Feuil1
	Supplementary Table 1. The CANSEP Trial Schedule
		Year 1												Year 2												Year 3												Year 4
	Month	1	2	3	4	5	6	7	8	9	10	11	12	1	2	3	4	5	6	7	8	9	10	11	12	1	2	3	4	5	6	7	8	9	10	11	12	1	2	3	4	5	6	7	8	9	10	11	12
	1. Study preparation
	1.1. Selection of project manager and recruitment of patient partners
	1.2. Development of protocol details
	1.3. Preparation of essentials documents, case report forms, manual of operating procedures, DSMB Charter, and contracts
	1.4. Electronic database: design and tests
	1.5. Cannabis institutional license: application and obtention from Health Canada
	1.6. Prospection of THC/CBD supplier
	2. Pre-Intervention Phase
	2.1.THC/CBD supplier negotiation and contact
	2.2. Drug development and stability analysis
	2.3. Submissions to the Research Ethics Board and Health Canada
	2.4. Development of 2 ancillary studies beside the main trial:
	a) Involvement of patient partners in clinical research with cannabis (EXPECT Study)
	b) Assessment of patients' perception of cannabis use in persons with multiple sclerosis (PerSPective Study)
	3. Intervention Phase
	3.1. Investigator meeting																												l
	3.2. Site initiation																												l
	3.3. Co-building an online survey on cannabis perception with patient partners
	3.4. Monitoring of trial implementation by an external Contract Research Organization (blind)																												l
	3.5. Monitoring of drug management by an external Contract Research Organization (unblind)																												l
	3.6. Principal Investigator and Co-Principal Investigators meeting																												l
	3.7. Implementation of database platform
	3.8. DSMB meeting																															l
	4. Data collection and data management
	4.1. Selection and training of data collection and data entry staff																												l
	4.2. Data collection for trial
	4.3. Data collection for ancillary studies
	4.4. Monitoring visits for blinded data																															l							l								l
	4.5. Monitoring visits for unblinded data																															l							l								l
	4.6. DSMB meeting																																						l						l
	5. End of study
	5.1. Principal Investigator and Co-Principal Investigators meeting																														l													l
	5.2. Database cleaning
	5.3. Final verification of data, extraction, and closure of trial
	5.4. Statistical analysis
	5.5. Presentation of results (final meeting)
	DSMB: data and safety monitoring board; THC: tetrahydrocannabinol; CBD: cannabidiol.
[truncated: 12 more columns]
